# Supplementary material for: Cross-sectional associations between fruit and vegetable intake and successful ageing across six countries: findings from the WHO Study on global AGEing and adult health (SAGE)
Source: Public Health Nutr. 2024 Oct 21;27(1):e244. doi: 10.1017/S1368980024001976 (PMC11705009; doi:10.1017/S1368980024001976)
Supplement: Milte et al. supplementary material 2 — Milte et al. supplementary material [file S1368980024001976sup002.xlsx]

## Sheet: supptab3_all_clean
			CHINA				GHANA				INDIA				MEXICO				RUSSIA				SOUTH AFRICA
Successful ageing outcome, %		OS (N=4235)	CC (N=8764)	Full (N=12999)		OS (N=1500)	CC (N=2748)	Full (N=4248)		OS (N=1295)	CC (N=5182)	Full (N=6477)		OS (N=1055)	CC (N=961)	Full (N=2016)		OS (N=1551)	CC (N=1244)	Full (N=2795)		OS (N=1835)	CC (N=1917)	Full (N=3752)
No		90.8	81.7	78.9		94.1	90.7	91		96	93.5	93.3		96.7	94.8	91.6		94.4	87.7	88.6		96.2	90.7	89.1
Yes		9.2	18.3	14.7		6	9.3	8.1		4	6.5	6		3.3	5.2	4.1		5.6	12.3	8.7		3.8	9.3	6.5
Missing		nd		6.4		nd		0.9		nd		0.7		nd		4.3		nd		2.8		nd		4.5
Gender, %
Male		50.4	45.2	46.9		51.1	52.9	52.2		60.4	48.1	50.5		44.1	33.3	38.9		38	33.6	35.9		47	38.3	42.6
Female		49.6	54.8	53.1		48.9	47.1	47.8		39.6	51.9	49.5		55.9	66.7	61.1		62	66.4	64.1		53	61.7	57.4
Missing		nd		0		nd		0		nd		0		nd		0		nd		0		nd		0
Marital status, %
No partner		17.5	16.6	16.9		43.9	42.7	42.9		27.8	25.1	25.7		39.9	39.8	38.1		42.9	39.5	41.1		45.9	47.8	46
Partner		82.5	83.4	83		56.1	57.3	56.6		72.2	74.9	74.3		60.1	60.2	57.6		57.1	60.5	58.6		54.1	52.2	52.1
Missing		nd		0.1		nd		0.5		nd		0		nd		4.2		nd		0.3		nd		1.9
Employment status, %
Never worked/homemaker		18.8	11.8	13.6		1.9	2.3	2.1		25.4	30.9	29.8		49	59.3	51.8		1.7	2.6	2.1		18.9	17.7	17.8
Retired		40.1	39.7	38.9		14.8	11.1	12.4		14.9	13.3	13.6		11.1	7.5	8.9		52.7	49.5	50.8		30.3	35.9	32.4
Seeking work/Not employed		6.6	7.1	6.8		20.3	13.3	15.7		20.2	14.9	16		13.6	9.3	11		13.4	10.3	11.8		23.7	19.8	21.1
Employed		34.5	41.3	38.3		63	73.3	69.4		39.5	40.9	40.7		26.3	23.9	24.1		32.2	37.6	34.6		27.1	26.6	26.1
Missing		nd		2.3		nd		0.4		nd		0		nd		4.2		nd		0.6		nd		2.7
Ethnicity, %
	Han	98.1	98.6	96.7	Akan	47.3	50	48.2	Scheduled tribe/caste	25.4	22.2	22.7	N/A				Russian	78.3	79.5	74	African/Black	65.3	61.2	53.9
	Other	1.9	1.4	1.5	Ewe	7.3	6.8	6.8	No caste or tribe	16.5	17	16.8					Other	7.9	9.9	8.4	White	7.9	8.2	6.9
		nd			Ga-Adangbe	13.7	8.3	10	Other	58.1	60.8	60					Caucasus	13.8	10.6	11.4	Coloured	16.4	21.8	16.8
					Gruma	6.8	4.3	5													Indian/Asian	10.4	8.8	8.1
					Other	22.6	27.9	25.6
					Mole-Dagbon	2.3	2.7	2.5
Missing		nd		1.8		nd		1.8		nd		0.5						nd		6.2		nd		14.3
Urban/Rural Location, %
Rural		53.5	50.7	51.6		53.7	59	59		77.1	73.9	74.6		26.8	29.5	28.1		28.8	21.7	25.4		33.5	33.5	33.5
Urban		46.5	49.3	48.4		46.3	41	41		22.9	26.1	25.4		73.2	70.6	71.9		71.2	78.3	74.6		66.5	66.5	66.5
Missing		nd		0		nd		0		nd		0		nd		0		nd		0		nd		0
Smoker, %
Never smoked		64.6	67.8	65.4		74.4	74	73.7		37.5	49.6	47.2		57	68.5	60.1		68.4	71.5	69		59.4	68.9	61.2
Former smoker		7.7	5.3	6		15.1	12.5	13.3		9.3	4.2	5.2		23.6	15.1	18.6		12.4	11.4	11.8		11.6	7	8.7
Current smoker		27.7	26.9	26.6		10.5	13.5	12.4		53.2	46.1	47.5		19.4	16.4	17.2		19.2	17.1	17.9		29	24.1	25
Missing		nd		2		nd		0.6		nd		0		nd		4.2		nd		1.3		nd		5.2
Frequency of harmful alcohol consumption, %
Don't drink		77.1	72.7	67.8		58.9	48.8	41.3		89.7	89.2	84.1		74	69.9	50.2		39.1	31.3	25.2		81.5	79.1	69.1
Up to 2 less than once/wk		8.4	9.2	8.2		20.2	23.9	18.8		4.1	5.3	4.8		13	12.7	9		38.3	44.2	31.1		6.7	8.9	6.9
Up to 2 at least once/wk		6.2	7.5	6.5		13.6	19.3	14.7		2.8	3	2.8		1.3	2.4	1.4		4.1	3.2	2.6		3.6	3	2.8
>2 less than once/wk		1.7	2.3	1.9		1.6	1.7	1.3		1.2	1.3	1.2		9.8	13	8.4		14.4	17.8	12.2		4.8	4.5	4
>2 at least once/wk		6.7	8.4	7.3		6	6.4	5.1		2.2	1.2	1.3		2	2	1.4		4.1	3.5	2.7		3.5	4.5	3.5
Missing		nd		8.2		nd		18.7		nd		5.8		nd		29.5		nd		26.2		nd		13.8
Fruit intake
Mean		2.45	2.39	2.41		2.01	2.01237	2.01166		0.89	0.847163	0.854793		1.54	1.55983	1.5518		1.41	1.47254	1.44509		1.64	1.57642	1.60708
SD		2.17	2.17	2.17		1.45	1.56332	1.52706		0.92	0.866828	0.876191		1.02	0.966528	0.994278		1.06	1.01837	1.03624		1.17	1.04593	1.10584
Vegetable intake
Mean		7.15	6.93	6.99		2.06	1.98035	2.00707		1.92	1.9259	1.92572		1.62	1.66805	1.647		1.76	1.81264	1.78722		1.98	1.90245	1.93891
SD		4.09	3.89	3.95		0.85	0.819968	0.832201		0.87	0.814075	0.825171		1.01	0.991164	1.00019		1	0.976512	0.985023		1.14	1.08673	1.11053
Fruit and vegetable intake
Mean		9.5	9.32	9.37		4.01	3.99272	3.99776		2.71	2.77306	2.76269		3.12	3.22789	3.17847		3.1	3.28518	3.20619		3.58	3.47887	3.52182
SD		4.8	4.68	4.72		1.9	1.99944	1.96743		1.33	1.37569	1.3688		1.66	1.64668	1.65234		1.67	1.68554	1.67918		1.99	1.89335	1.93788
Age (years)
Mean		63.79	62.79	63.11		65.27	63.8082	64.3237		62.77	61.4819	61.7392		69.8	68.1519	69.0134		65.29	63.2897	64.337		62.6	62.6844	62.6455
SD		9.78	9.19	9.39		11.12	10.3839	10.672		9.46	8.79486	8.9469		9.48	8.44565	9.03829		10.11	9.59078	9.91392		10.06	9.30514	9.68029
Education (years)
Mean		5.41	5.51	5.47		4.41	3.93195	4.09512		3.68	3.62408	3.63611		4.36	4.37253	4.36445		10.78	11.401	11.0828		5.35	5.99583	5.74433
SD		4.68	4.45	4.52		5.48	5.22749	5.31935		4.69	4.73293	4.72369		4.11	4.07388	4.09396		3.86	3.7448	3.81467		4.63	4.80279	4.74798
BMI (kg/m2)
Mean		23.83	23.71	23.74		23.12	22.8672	22.9511		20.24	20.5541	20.4988		27.78	28.1807	27.9988		28.63	28.8851	28.7578		29.65	29.6534	29.654
SD		3.5	3.45	3.43		5.02	4.83501	4.89724		3.89	4.09234	4.05823		4.97	4.7637	4.85967		5.02	4.99985	5.00897		8.03	7.75492	7.87881
Physical activity (mins/wk)
Mean		574.64	712.03	670.07		984.41	1147.2	1092.7		1007.86	1033.99	1029.45		531.08	581.623	556.407		1180.58	1392.54	1283.46		557.33	392.316	466.48
SD		706.12	722.82	720.62		831.72	816.075	824.83		1069.75	1033.39	1039.76		821.65	890.505	856.99		1042.04	1002.91	1028.52		837.69	671.256	755.006
Sedentary time (mins/wk)
Mean		1634.03	1545.98	1571.72		1712.44	1458.12	1545.49		1515.94	1358.71	1389.85		1156.67	982.768	1069.77		2008.41	1901.54	1954.83		1343.09	1293.9	1316.68
SD		967.02	927.3	939.61		1033.43	932.958	976.026		1175.17	1054.99	1081.58		1034.24	813.288	934.221		1240.03	1129.65	1186.96		982.2	865.434	1316.68
OS=Omitted sample; CC=Complete case
nd=not displayed: missing not included in summary to enable comparison of % between omitted sample and complete case sample
